# Supplementary material for: Comparative and Adaptive Analyses of the Complete Chloroplast Genome Diversity in Sium serra
Source: Genes (Basel). 2024 Dec 3;15(12):1567. doi: 10.3390/genes15121567 (PMC11728278; doi:10.3390/genes15121567)
Supplement: Supplementary file 1 [file genes-15-01567-s001.zip › Supplementary Table S3.xlsx]

## Sheet: Sheet1
Supplementary Table S3. Distribution of distinct types of repeats in the 7 Sium cp genomes.
		S. serra	S. tenue	S. ninsi	S. crispulifolia	S. ventricosum	S. suave	S. medium
SSR	A	13	12	12	13	16	16	17
	C	1	0	0	0	0	0	1
	G	2	2	1	2	2	3	2
	T	18	17	16	14	14	17	17
	AT	7	7	6	6	8	10	8
	TA	4	4	4	5	2	3	3
tandem repeat	mono	81	85	80	79	84	84	75
	di	29	34	34	33	31	32	28
	tri	10	13	14	13	9	11	11
	tetra	10	12	13	14	10	11	11
	penta	8	8	10	10	8	10	10
	hexa	7	9	18	17	12	12	7
dispersed repeat	Forward	19	18	24	18	15	18	18
	Reverse	4	5	12	1	1	4	1
	Complementary	9	9	8	8	10	8	10
	Palindrome	1	1	1	0	1	1	3
