# Supplementary material for: Comparative and Adaptive Analyses of the Complete Chloroplast Genome Diversity in Sium serra
Source: Genes (Basel). 2024 Dec 3;15(12):1567. doi: 10.3390/genes15121567 (PMC11728278; doi:10.3390/genes15121567)
Supplement: Supplementary file 1 [file genes-15-01567-s001.zip › Supplementary Table S4.xlsx]

## Sheet: Sheet1
Supplementary Table S4. Amount of synonymous and non-synonymous substitution rates present in the 79 protein-coding genes of the 7 Sium cp genomes.
gene	Ks	Ka	Ka/Ks	gene	Ks	Ka	Ka/Ks	gene	Ks	Ka	Ka/Ks	gene	Ks	Ka	Ka/Ks
psbA	0.00880476	0	0	psaA	0.00924762	0.000457143	0.0494336	psaJ	0	0.00509524	0	rpl22	0.0434048	0.058881	1.35656
matK	0.381357	0.49529	1.29876	ycf3	0.0114476	0	0	rpl33	0.00631429	0.00314286	0.497738	rps19	0	0.0022381	0
rps16	0.0130476	0.00766667	0.587591	rps4	0.0180952	0.00419048	0.231579	rps18	0.004	0.00122857	0.307143	rpl2	0	0	0
psbK	0	0.0108381	0	ndhJ	0	0.00285714	0	rpl20	0.00314286	0.00292857	0.931818	rpl23	0.00448571	0	0
psbI	0	0	0	ndhK	0.0190571	0.00905714	0.475262	rps12	0.00294286	0.00105714	0.359223	ycf2	0.916757	0.951233	1.03761
atpA	0.0117476	0.000752381	0.0640454	ndhC	0.0034	0	0	clpP1	0.0136571	0	0	ndhB	0.00411429	0.000661905	0.16088
atpF	0.013081	0.00205714	0.157262	atpE	0.00606667	0.00188571	0.310832	psbB	0.0109143	0.000752381	0.0689354	rps7	0	0	0
atpH	0.00719048	0	0	atpB	0.0105905	0.000257143	0.0242806	psbT	0	0	0	ndhF	0.131376	0.132438	1.00808
atpI	0.00948095	0.00205714	0.216976	rbcL	0.00638571	0.00513333	0.803878	psbN	0	0	0	rpl32	0.0606286	0.0300952	0.496387
rps2	0.00654762	0.00173333	0.264727	accD	0.71561	0.764795	1.06873	psbH	0.00868571	0.00348571	0.401316	ccsA	0.0162429	0.00777143	0.478452
rpoC2	0.0124095	0.00430952	0.347276	psaI	0.0315429	0	0	petB	0.003	0	0	ndhD	0.00982381	0.0033619	0.34222
rpoC1	0.00831429	0.00139524	0.167812	ycf4	0.0256286	0.00383333	0.149573	petD	0.00890476	0.0008	0.0898396	psaC	0.00511429	0	0
rpoB	0.0101857	0.0024381	0.239364	cemA	0.0211952	0.00452381	0.213435	rpoA	0.0101571	0.0048381	0.476324	ndhE	0.0148714	0.00122857	0.0826129
petN	0	0	0	petA	0.0133571	0.000795238	0.0595365	rps11	0.0169762	0.00251429	0.148107	ndhG	0.00594286	0.00407619	0.685897
psbM	0	0	0	psbL	0	0	0	rpl36	0	0.00342857	0	ndhI	0.00936667	0.000742857	0.0793086
psbD	0.0127952	0	0	psbJ	0	0	0	infA	0.00536667	0.00598095	1.11446	ndhA	0.0224952	0.00244762	0.108806
psbC	0.0110571	0.000257143	0.0232558	psbF	0	0	0	rps8	0.0135857	0.00472857	0.348055	ndhH	0.0144476	0.00146667	0.101516
psbZ	0	0.00205714	0	psbE	0	0	0	rpl14	0.0151048	0.00102857	0.0680958	rps15	0.0193095	0.0091619	0.474476
rps14	0.00415238	0.00538095	1.29587	petL	0.0113429	0	0	rpl16	0.0141143	0.0028381	0.20108	ycf1	0.582067	0.754395	1.29606
psaB	0.0108571	0.000171429	0.0157895	petG	0	0	0	rps3	0.0086	0.0035619	0.414175
